# Supplementary material for: Differential synaptic signaling responses in human cortical organoids after photon and proton irradiation
Source: Stem Cell Reports. 2026 Jan 8;21(2):102777. doi: 10.1016/j.stemcr.2025.102777 (PMC12903084; doi:10.1016/j.stemcr.2025.102777)
Supplement: Table S1. SYNGO enrichment analysis of cluster 3 genes, related to Figure 1 [file mmc2.xlsx]

## Sheet: sheet1
your genelist input	gene hgnc_id	gene symbol	gene name	gene synonyms
AKAP5	HGNC:375	AKAP5	A-kinase anchoring protein 5	AKAP75,AKAP79
CAMK2A	HGNC:1460	CAMK2A	calcium/calmodulin dependent protein kinase II alpha	KIAA0968,CAMKIIΑ,CAMKA
CAMKV	HGNC:28788	CAMKV	CaM kinase like vesicle associated	MGC8407,VACAMKL
CAP2	HGNC:20039	CAP2	cyclase associated actin cytoskeleton regulatory protein 2
CNTN1	HGNC:2171	CNTN1	contactin 1
CNTNAP2	HGNC:13830	CNTNAP2	contactin associated protein 2	CASPR2,KIAA0868
CPNE4	HGNC:2317	CPNE4	copine 4	COPN4,CPN4
DLG2	HGNC:2901	DLG2	discs large MAGUK scaffold protein 2	PSD-93,PSD93,CHAPSYN-110,PPP1R58
EFNB2	HGNC:3227	EFNB2	ephrin B2	LERK5,HTK-L,HTKL,MGC126226,MGC126227,MGC126228,EPLG5
ELAVL4	HGNC:3315	ELAVL4	ELAV like RNA binding protein 4	PNEM,HUD
EPB41L3	HGNC:3380	EPB41L3	erythrocyte membrane protein band 4.1 like 3	DAL1,KIAA0987,4.1B
FABP5	HGNC:3560	FABP5	fatty acid binding protein 5	E-FABP,PA-FABP,KFABP
FZD5	HGNC:4043	FZD5	frizzled class receptor 5	HFZ5,DKFZP434E2135,C2ORF31
FZD8	HGNC:4046	FZD8	frizzled class receptor 8	FZ-8
GABRA5	HGNC:4079	GABRA5	gamma-aminobutyric acid type A receptor subunit alpha5
GABRB2	HGNC:4082	GABRB2	gamma-aminobutyric acid type A receptor subunit beta2
GPC6	HGNC:4454	GPC6	glypican 6
GRIA3	HGNC:4573	GRIA3	glutamate ionotropic receptor AMPA type subunit 3	GLUA3,GLURC,MRX94,GLUR-3,GLUR-C,GLUR-K3,IGLUR3,GLUR3
GRIP2	HGNC:23841	GRIP2	glutamate receptor interacting protein 2	KIAA1719
GRM5	HGNC:4597	GRM5	glutamate metabotropic receptor 5	MGLUR5,GPRC1E,MGLU5,PPP1R86
GUCY1A1	HGNC:4685	GUCY1A1	guanylate cyclase 1 soluble subunit alpha 1	GC-SA3,GUC1A3,GUCY1A3
IGSF11	HGNC:16669	IGSF11	immunoglobulin superfamily member 11	BT-IGSF,MGC35227,VSIG3,CT119
IGSF21	HGNC:28246	IGSF21	immunoglobin superfamily member 21	MGC15730,RP11-121A23.1
IGSF9	HGNC:18132	IGSF9	immunoglobulin superfamily member 9	KIAA1355,NRT1,IGSF9A
KCNQ3	HGNC:6297	KCNQ3	potassium voltage-gated channel subfamily Q member 3	KV7.3,EBN2
MAL2	HGNC:13634	MAL2	mal, T cell differentiation protein 2
NCAM2	HGNC:7657	NCAM2	neural cell adhesion molecule 2	NCAM21,MGC51008
NECAP1	HGNC:24539	NECAP1	NECAP endocytosis associated 1	DKFZP566B183
NEDD4	HGNC:7727	NEDD4	NEDD4 E3 ubiquitin protein ligase	KIAA0093,MGC176705,NEDD4-1
NLGN1	HGNC:14291	NLGN1	neuroligin 1	KIAA1070
NTRK3	HGNC:8033	NTRK3	neurotrophic receptor tyrosine kinase 3	TRKC
OPCML	HGNC:8143	OPCML	opioid binding protein/cell adhesion molecule like	OPCM,OBCAM,IGLON1
PLPPR4	HGNC:23496	PLPPR4	phospholipid phosphatase related 4	PRG-1,LPPR4,KIAA0455,PHP1
PLXND1	HGNC:9107	PLXND1	plexin D1	KIAA0620
PRKCB	HGNC:9395	PRKCB	protein kinase C beta	PKCB,PRKCB2,PKCB,PRKCB1
PTPRZ1	HGNC:9685	PTPRZ1	protein tyrosine phosphatase receptor type Z1	PTP18,RPTPB,PHOSPHACAN,PTPZ
RAB26	HGNC:14259	RAB26	RAB26, member RAS oncogene family
ROBO2	HGNC:10250	ROBO2	roundabout guidance receptor 2	KIAA1568
SCG2	HGNC:10575	SCG2	secretogranin II	CHGC
SEMA3A	HGNC:10723	SEMA3A	semaphorin 3A	SEMA1,SEMD,COLL-1,HSEMA-I,SEMAD
SH3GL2	HGNC:10831	SH3GL2	SH3 domain containing GRB2 like 2, endophilin A1	SH3P4,SH3D2A,CNSA2,EEN-B1
SLC17A7	HGNC:16704	SLC17A7	solute carrier family 17 member 7	BNPI,VGLUT1
SLITRK4	HGNC:23502	SLITRK4	SLIT and NTRK like family member 4	DKFZP547M2010
SNCA	HGNC:11138	SNCA	synuclein alpha	NACP,PARK1,PARK4
SPOCK1	HGNC:11251	SPOCK1	SPARC (osteonectin), cwcv and kazal like domains proteoglycan 1	TESTICAN-1,TIC1,SPOCK
SST	HGNC:11329	SST	somatostatin	SMST,SST1
SYNE1	HGNC:17089	SYNE1	spectrin repeat containing nuclear envelope protein 1	SYNE-1B,KIAA0796,8B,NESPRIN-1,ENAPTIN,MYNE1,CPG2,DJ45H2.2,SCAR8,ARCA1,NESP1,C6ORF98
SYNPR	HGNC:16507	SYNPR	synaptoporin	MGC26651
SYT10	HGNC:19266	SYT10	synaptotagmin 10
SYT6	HGNC:18638	SYT6	synaptotagmin 6
TANC2	HGNC:30212	TANC2	tetratricopeptide repeat, ankyrin repeat and coiled-coil containing 2	DKFZP564D166,FLJ10215,FLJ11824,KIAA1148,KIAA1636,ROLS,ROLSA
TENM4	HGNC:29945	TENM4	teneurin transmembrane protein 4	KIAA1302,TEN-M4,TEN4,DOC4,ODZ4
TSPAN7	HGNC:11854	TSPAN7	tetraspanin 7	DXS1692E,TALLA-1,A15,CD231,MXS1,TM4SF2,MRX58
WIPF3	HGNC:22004	WIPF3	WAS/WASL interacting protein family member 3	CR16,FLJ36931
AATK
ABRACL
ABTB2
ACTR3B
AMMECR1
ARAP3
ARL4D
ARX
B3GAT2
BCL11B
BRINP2
C11ORF96
C2ORF72
CAMK2N1
CCND2
CCSER1
CDCA7L
CDKN2C
CEROX1
CHCHD4
CHRDL1
CNNM1
CNTLN
COL25A1
COL9A1
CREB5
DENND1B
DLX1
DLX2
DLX5
DLX6
DLX6-AS1
DOK5
DOK6
DYNC1I1
EFR3B
EIF4E3
EML1
EMX1
EOMES
ESRRG
FABP7
FAM181B
FAR2
FBXO32
FEZF1
FEZF1-AS1
FGF12
FUT4
FUT9
GALR1
GAREM2
GAS7
GPR85
GSX2
HS3ST1
HS6ST2
ICA1L
IFI44L
IL33
IQGAP2
ISL1
ISL1-DT
ISLR2
ITGAV
JPH1
KBTBD11
KCNA5
KCNJ10
KCNN3
KLF3
LAMA3
LDB2
LHX2
LINC01833
LINC01965
LINC02977
LIX1
MACROD2
MAMLD1
MEIS2
MIR137HG
MIR8063
MOB3B
MPPED1
MPPED2
NBPF9
NDP
NEK6
NENF
NEUROD2
NEUROD6
NFIA
NIPAL3
NOL4
NPAS2
NR2E1
NTS
OAF
PAX6
PDE1A
PLAAT1
PLEKHA2
PLXDC2
PPP2R2C
PRDM16
PRDM8
PREX1
PRKD1
PTP4A3
PTPN5
PXDN
RBP1
RCAN1
RIMKLA
RNVU1-25
RORB
RRAS2
SALL1
SALL3
SCARA3
SCGN
SEL1L3
SEMA3C
SEMA5A
SFRP1
SHB
SHISA2
SHTN1
SIX3
SIX3-AS1
SLC1A5
SLC9A2
SLCO4A1
SLCO5A1
SMARCA2
SORL1
SOX5
SOX6
SP8
SP9
SPOCK2
SSTR2
SYNE2
TFAP2C
TIFA
TLE4
TP53I11
TRMT9B
TSHZ1
VAX1
VCAM1
VOPP1
VSNL1
ZDHHC23
